# Supplementary material for: Phylomitogenomic analyses on collembolan higher taxa with enhanced taxon sampling and discussion on method selection
Source: PLoS One. 2020 Apr 13;15(4):e0230827. doi: 10.1371/journal.pone.0230827 (PMC7153868; doi:10.1371/journal.pone.0230827)
Supplement: S2 Table — (XLSX) [file pone.0230827.s002.xlsx]

## Sheet: raw (2)
	Known models in Collembola (reference genomes)
37	Pancrustacea		cox1	trnL2	cox2	trnK	trnD	atp8	atp6	cox3	trnG	nad3	trnA	trnR	trnN	trnS1	trnE	-trnF	-nad5	-trnH	-nad4	-nad4l	trnT	-trnP	nad6	cob	trnS2	-nad1	-trnL1	-rrnL	-trnV	-rrnS	trnI	-trnQ	trnM	nad2	trnW	-trnC	-trnY
37	Onychiuridae		cox1	trnL2	cox2	trnK	trnD	atp8	atp6	cox3	trnG	nad3	trnA	trnR	trnN	trnS1	trnE	-trnF	-nad5	-trnH	-nad4	-nad4l	trnT	-trnP	nad6	cob	-nad1	-trnL1	-rrnL	-trnV	-rrnS	-trnQ	trnI	trnS2	trnM	nad2	trnW	-trnC	-trnY
34	Podura		cox1	trnL2	cox2	trnK	trnD	atp8	atp6	cox3	trnG	nad3	trnA	trnR	trnN	trnS1	trnE	-trnF	-nad5	-trnH	-nad4	-nad4l	trnT	-trnP	nad6	cob	trnS2	-nad1	-trnL1	-rrnL	-	-	-	trnI	-trnQ	trnM	nad2	-trnC	trnW
37	Sminthurus		cox1	trnL2	cox2	trnK	atp8	atp6	cox3	trnG	nad3	trnA	trnR	trnN	trnS1	trnE	-nad5	-trnH	-nad4	-nad4l	-trnP	trnT	nad6	cob	trnS2	-trnD	-nad1	-trnL1	-rrnL	-trnV	-rrnS	-trnF	trnI	-trnQ	trnM	nad2	trnW	-trnC	-trnY
20	Sminthurinus		cox1	trnL2	cox2	trnK	trnD	atp8	atp6	cox3	trnG	nad3	trnR	trnA	trnN	trnS1	trnE	-trnF	-NAD5	-	-	-	-	-	-	-	-	-	-	-	-	-	-	-	-	-	-trnW	-trnC	-trnY
37	Lipothrix		cox1	trnL2	cox2	trnK	-	atp8	atp6	cox3	trnG	nad3	trnA	trnE	trnR	trnN	trnS1	-trnF	-NAD5	-trnH	-NAD4	-nad4l	-trnP	trnT	nad6	cob	trnS2	trnD	-NAD1	-trnL1	-rrnL	-trnV	-rrnS	-trnQ	-trnY	-trnC	-trnI	-trnM	nad2	-trnW
	Complete, gene order as in Pancrustacea
37	Pancrustacea AGO		cox1	trnL2	cox2	trnK	trnD	atp8	atp6	cox3	trnG	nad3	trnA	trnR	trnN	trnS1	trnE	-trnF	-nad5	-trnH	-nad4	-nad4l	trnT	-trnP	nad6	cob	trnS2	-nad1	-trnL1	-rrnL	-trnV	-rrnS	trnI	-trnQ	trnM	nad2	trnW	-trnC	-trnY
37	NC_010533	Cryptopygus antarcticus	cox1	trnL2	cox2	trnK	trnD	atp8	atp6	cox3	trnG	nad3	trnA	trnR	trnN	trnS1	trnE	-trnF	-nad5	-trnH	-nad4	-nad4l	trnT	-trnP	nad6	cob	trnS2	-nad1	-trnL1	-rrnL	-trnV	-rrnS	trnI	-trnQ	trnM	nad2	trnW	-trnC	-trnY
37	EU124719	Friesea antarctica	cox1	trnL2	cox2	trnK	trnD	atp8	atp6	cox3	trnG	nad3	trnA	trnR	trnN	trnS1	trnE	-trnF	-nad5	-trnH	-nad4	-nad4l	trnT	-trnP	nad6	cob	trnS2	-nad1	-trnL1	-rrnL	-trnV	-rrnS	trnI	-trnQ	trnM	nad2	trnW	-trnC	-trnY
37	AY191995	Gomphiocephalus hodgsoni	cox1	trnL2	cox2	trnK	trnD	atp8	atp6	cox3	trnG	nad3	trnA	trnR	trnN	trnS1	trnE	-trnF	-nad5	-trnH	-nad4	-nad4l	trnT	-trnP	nad6	cob	trnS2	-nad1	-trnL1	-rrnL	-trnV	-rrnS	trnI	-trnQ	trnM	nad2	trnW	-trnC	-trnY
37	EU016195	Orchesella villosa	cox1	trnL2	cox2	trnK	trnD	atp8	atp6	cox3	trnG	nad3	trnA	trnR	trnN	trnS1	trnE	-trnF	-nad5	-trnH	-nad4	-nad4l	trnT	-trnP	nad6	cob	trnS2	-nad1	-trnL1	-rrnL	-trnV	-rrnS	trnI	-trnQ	trnM	nad2	trnW	-trnC	-trnY
37	MK014212	Sinella curviseta	cox1	trnL2	cox2	trnK	trnD	atp8	atp6	cox3	trnG	nad3	trnA	trnR	trnN	trnS1	trnE	-trnF	-nad5	-trnH	-nad4	-nad4l	trnT	-trnP	nad6	cob	trnS2	-nad1	-trnL1	-rrnL	-trnV	-rrnS	trnI	-trnQ	trnM	nad2	trnW	-trnC	-trnY
37	MK431895	Dicranocentrus wangi	cox1	trnL2	cox2	trnK	trnD	atp8	atp6	cox3	trnG	nad3	trnA	trnR	trnN	trnS1	trnE	-trnF	-nad5	-trnH	-nad4	-nad4l	trnT	-trnP	nad6	cob	trnS2	-nad1	-trnL1	-rrnL	-trnV	-rrnS	trnI	-trnQ	trnM	nad2	trnW	-trnC	-trnY
37	MK431900	Lepidocyrtus fimetarius	cox1	trnL2	cox2	trnK	trnD	atp8	atp6	cox3	trnG	nad3	trnA	trnR	trnN	trnS1	trnE	-trnF	-nad5	-trnH	-nad4	-nad4l	trnT	-trnP	nad6	cob	trnS2	-nad1	-trnL1	-rrnL	-trnV	-rrnS	trnI	-trnQ	trnM	nad2	trnW	-trnC	-trnY
37	MK431896	Cyphoderus albinus	cox1	trnL2	cox2	trnK	trnD	atp8	atp6	cox3	trnG	nad3	trnA	trnR	trnN	trnS1	trnE	-trnF	-nad5	-trnH	-nad4	-nad4l	trnT	-trnP	nad6	cob	trnS2	-nad1	-trnL1	-rrnL	-trnV	-rrnS	trnI	-trnQ	trnM	nad2	trnW	-trnC	-trnY
37	MK409685	Salina celebensis	cox1	trnL2	cox2	trnK	trnD	atp8	atp6	cox3	trnG	nad3	trnA	trnR	trnN	trnS1	trnE	-trnF	-nad5	-trnH	-nad4	-nad4l	trnT	-trnP	nad6	cob	trnS2	-nad1	-trnL1	-rrnL	-trnV	-rrnS	trnI	-trnQ	trnM	nad2	trnW	-trnC	-trnY
37	KX863671	Cryptopygus terranovus	cox1	trnL2	cox2	trnK	trnD	atp8	atp6	cox3	trnG	nad3	trnA	trnR	trnN	trnS1	trnE	-trnF	-nad5	-trnH	-nad4	-nad4l	trnT	-trnP	nad6	cob	trnS2	-nad1	-trnL1	-rrnL	-trnV	-rrnS	trnI	-trnQ	trnM	nad2	trnW	-trnC	-trnY
37	KU198392	Folsomia candida	cox1	trnL2	cox2	trnK	trnD	atp8	atp6	cox3	trnG	nad3	trnA	trnR	trnN	trnS1	trnE	-trnF	-nad5	-trnH	-nad4	-nad4l	trnT	-trnP	nad6	cob	trnS2	-nad1	-trnL1	-rrnL	-trnV	-rrnS	trnI	-trnQ	trnM	nad2	trnW	-trnC	-trnY
37	NC_024155	Folsomotoma octooculata	cox1	trnL2	cox2	trnK	trnD	atp8	atp6	cox3	trnG	nad3	trnA	trnR	trnN	trnS1	trnE	-trnF	-nad5	-trnH	-nad4	-nad4l	trnT	-trnP	nad6	cob	trnS2	-nad1	-trnL1	-rrnL	-trnV	-rrnS	trnI	-trnQ	trnM	nad2	trnW	-trnC	-trnY
37	MK431894	Oncopodura yosiiana	cox1	trnL2	cox2	trnK	trnD	atp8	atp6	cox3	trnG	nad3	trnA	trnR	trnN	trnS1	trnE	-trnF	-nad5	-trnH	-nad4	-nad4l	trnT	-trnP	nad6	cob	trnS2	-nad1	-trnL1	-rrnL	-trnV	-rrnS	trnI	-trnQ	trnM	nad2	trnW	-trnC	-trnY
37	MK423966	Tomocerus qinae	cox1	trnL2	cox2	trnK	trnD	atp8	atp6	cox3	trnG	nad3	trnA	trnR	trnN	trnS1	trnE	-trnF	-nad5	-trnH	-nad4	-nad4l	trnT	-trnP	nad6	cob	trnS2	-nad1	-trnL1	-rrnL	-trnV	-rrnS	trnI	-trnQ	trnM	nad2	trnW	-trnC	-trnY
37	MK409686	Ceratophysella communis	cox1	trnL2	cox2	trnK	trnD	atp8	atp6	cox3	trnG	nad3	trnA	trnR	trnN	trnS1	trnE	-trnF	-nad5	-trnH	-nad4	-nad4l	trnT	-trnP	nad6	cob	trnS2	-nad1	-trnL1	-rrnL	-trnV	-rrnS	trnI	-trnQ	trnM	nad2	trnW	-trnC	-trnY
37	EU084034	Bilobella aurantiaca	cox1	trnL2	cox2	trnK	trnD	atp8	atp6	cox3	trnG	nad3	trnA	trnR	trnN	trnS1	trnE	-trnF	-nad5	-trnH	-nad4	-nad4l	trnT	-trnP	nad6	cob	trnS2	-nad1	-trnL1	-rrnL	-trnV	-rrnS	trnI	-trnQ	trnM	nad2	trnW	-trnC	-trnY
37	MK431897	Mesaphorura yosii	cox1	trnL2	cox2	trnK	trnD	atp8	atp6	cox3	trnG	nad3	trnA	trnR	trnN	trnS1	trnE	-trnF	-nad5	-trnH	-nad4	-nad4l	trnT	-trnP	nad6	cob	trnS2	-nad1	-trnL1	-rrnL	-trnV	-rrnS	trnI	-trnQ	trnM	nad2	trnW	-trnC	-trnY
37	MK423965	Ptenothrix huangshanensis	cox1	trnL2	cox2	trnK	trnD	atp8	atp6	cox3	trnG	nad3	trnA	trnR	trnN	trnS1	trnE	-trnF	-nad5	-trnH	-nad4	-nad4l	trnT	-trnP	nad6	cob	trnS2	-nad1	-trnL1	-rrnL	-trnV	-rrnS	trnI	-trnQ	trnM	nad2	trnW	-trnC	-trnY
37	KY618680	Bourletiella arvalis	cox1	trnL2	cox2	trnK	trnD	atp8	atp6	cox3	trnG	nad3	trnA	trnR	trnN	trnS1	trnE	-trnF	-nad5	-trnH	-nad4	-nad4l	trnT	-trnP	nad6	cob	trnS2	-nad1	-trnL1	-rrnL	-trnV	-rrnS	trnI	-trnQ	trnM	nad2	trnW	-trnC	-trnY
37	KT985987	Orchesella cincta	cox1	trnL2	cox2	trnK	trnD	atp8	atp6	cox3	trnG	nad3	trnA	trnR	trnN	trnS1	trnE	-trnF	-nad5	-trnH	-nad4	-nad4l	trnT	-trnP	nad6	cob	trnS2	-nad1	-trnL1	-rrnL	-trnV	-rrnS	trnI	-trnQ	trnM	nad2	trnW	-trnC	-trnY
37	MK431898	Novacerus tasmanicus	cox1	trnL2	cox2	trnK	trnD	atp8	atp6	cox3	trnG	nad3	trnA	trnR	trnN	trnS1	trnE	-trnF	-nad5	-trnH	-nad4	-nad4l	trnT	-trnP	nad6	cob	-	-nad1	-trnL1	-rrnL	-trnV	-rrnS	trnI	-trnQ	trnM	nad2	trnW	-trnC	-trnY
35	MK423964	Sminthurides bifidus	cox1	trnL2	cox2	trnK	trnD	atp8	atp6	cox3	trnG	nad3	trnA	trnR	trnN	trnS1	trnE	-trnF	-nad5	-trnH	-nad4	-nad4l	trnT	-trnP	nad6	cob	trnS2	-nad1	-trnL1	-rrnL	-	-	trnI	-trnQ	trnM	nad2	trnW	-trnC	-trnY
	Incomplete, gene order as in Pancrustacea
37	Pancrustacea		cox1	trnL2	cox2	trnK	trnD	atp8	atp6	cox3	trnG	nad3	trnA	trnR	trnN	trnS1	trnE	-trnF	-nad5	-trnH	-nad4	-nad4l	trnT	-trnP	nad6	cob	trnS2	-nad1	-trnL1	-rrnL	-trnV	-rrnS	trnI	-trnQ	trnM	nad2	trnW	-trnC	-trnY
34	MK431893	Neelides sp.	cox1	trnL2	cox2	trnK	trnD	atp8	atp6	cox3	trnG	nad3	trnA	trnR	trnN	trnS1	trnE	-trnF	-NAD5	-trnH	-NAD4	-nad4l	trnT	-trnP	nad6	cob	trnS2	-NAD1	-trnL1	-rrnL	-trnV	-rrnS	-	-	-	nad2	-trnW	-trnC	-trnY
28	MK423967	Paranurophorus simplex	cox1	trnL2	cox2	trnK	trnD	atp8	atp6	cox3	trnG	nad3	trnA	trnR	trnN	trnS1	trnE	-trnF	-nad5	-trnH	-nad4	-nad4l	trnT	-trnP	nad6	-	-	-	-	-	-	-	-	-	-	nad2	trnW	-trnC	-trnY
	Complete, gene order as in Onychiuridae
37	Onychiuridae		cox1	trnL2	cox2	trnK	trnD	atp8	atp6	cox3	trnG	nad3	trnA	trnR	trnN	trnS1	trnE	-trnF	-nad5	-trnH	-nad4	-nad4l	trnT	-trnP	nad6	cob	-nad1	-trnL1	-rrnL	-trnV	-rrnS	-trnQ	trnI	trnS2	trnM	nad2	trnW	-trnC	-trnY
37	NC_002735	Tetrodontophora bielanensis	cox1	trnL2	cox2	trnK	trnD	atp8	atp6	cox3	trnG	nad3	trnA	trnR	trnN	trnS1	trnE	-trnF	-nad5	-trnH	-nad4	-nad4l	trnT	-trnP	nad6	cob	-nad1	-trnL1	-rrnL	-trnV	-rrnS	-trnQ	trnI	trnS2	trnM	nad2	trnW	-trnC	-trnY
37	MK423968	Thalassaphorura encarpata	cox1	trnL2	cox2	trnK	trnD	atp8	atp6	cox3	trnG	nad3	trnA	trnR	trnN	trnS1	trnE	-trnF	-NAD5	-trnH	-NAD4	-nad4l	trnT	-trnP	nad6	cob	-NAD1	-trnL1	-rrnL	-trnV	-rrnS	trnQ	-trnI	-trnS2	-trnM	nad2	-trnW	-trnC	-trnY
	Incomplete, gene order as in Onychiuridae
37	Onychiuridae		cox1	trnL2	cox2	trnK	trnD	atp8	atp6	cox3	trnG	nad3	trnA	trnR	trnN	trnS1	trnE	-trnF	-nad5	-trnH	-nad4	-nad4l	trnT	-trnP	nad6	cob	-nad1	-trnL1	-rrnL	-trnV	-rrnS	-trnQ	trnI	trnS2	trnM	nad2	trnW	-trnC	-trnY
34	NC_006074	Thalassaphorura orientalis	cox1	trnL2	cox2	trnK	trnD	atp8	atp6	cox3	trnG	nad3	trnA	trnR	trnN	trnS1	trnE	-trnF	-nad5	-trnH	-nad4	-nad4l	trnT	-trnP	nad6	cob	-nad1	-trnL1	-rrnL	-	-	-	trnI	trnS2	trnM	nad2	trnW	-trnC	-trnY
	Complete, gene order as in Sminthurus
37	Sminthurus		cox1	trnL2	cox2	trnK	atp8	atp6	cox3	trnG	nad3	trnA	trnR	trnN	trnS1	trnE	-nad5	-trnH	-nad4	-nad4l	-trnP	trnT	nad6	cob	trnS2	-trnD	-nad1	-trnL1	-rrnL	-trnV	-rrnS	-trnF	trnI	-trnQ	trnM	nad2	trnW	-trnC	-trnY
37	NC_010536	Sminthurus viridis	cox1	trnL2	cox2	trnK	atp8	atp6	cox3	trnG	nad3	trnA	trnR	trnN	trnS1	trnE	-nad5	-trnH	-nad4	-nad4l	-trnP	trnT	nad6	cob	trnS2	-trnD	-nad1	-trnL1	-rrnL	-trnV	-rrnS	-trnF	trnI	-trnQ	trnM	nad2	trnW	-trnC	-trnY
	Complete, gene order as in Lipothrix
37	Lipothrix		cox1	trnL2	cox2	trnK	-	atp8	atp6	cox3	trnG	nad3	trnA	trnE	trnR	trnN	trnS1	-trnF	-NAD5	-trnH	-NAD4	-nad4l	-trnP	trnT	nad6	cob	trnS2	trnD	-NAD1	-trnL1	-rrnL	-trnV	-rrnS	-trnQ	-trnY	-trnC	-trnI	-trnM	nad2	-trnW
37	MK431899	Lipothrix lubbocki	cox1	trnL2	cox2	trnK	-	atp8	atp6	cox3	trnG	nad3	trnA	trnE	trnR	trnN	trnS1	-trnF	-NAD5	-trnH	-NAD4	-nad4l	-trnP	trnT	nad6	cob	trnS2	trnD	-NAD1	-trnL1	-rrnL	-trnV	-rrnS	-trnQ	-trnY	-trnC	-trnI	-trnM	nad2	-trnW
	Incomplete, gene order as in Sminthurinus
20	Sminthurinus		cox1	trnL2	cox2	trnK	trnD	atp8	atp6	cox3	trnG	nad3	trnR	trnA	trnN	trnS1	trnE	-trnF	-NAD5	-	-	-	-	-	-	-	-	-	-	-	-	-	-	-	-	-	-trnW	-trnC	-trnY
20	MK423969	Sminthurinus signatus	cox1	trnL2	cox2	trnK	trnD	atp8	atp6	cox3	trnG	nad3	trnR	trnA	trnN	trnS1	trnE	-trnF	-NAD5	-	-	-	-	-	-	-	-	-	-	-	-	-	-	-	-	-	-trnW	-trnC	-trnY
	Incomplete, gene order as in Podura
34	Podura		cox1	trnL2	cox2	trnK	trnD	atp8	atp6	cox3	trnG	nad3	trnA	trnR	trnN	trnS1	trnE	-trnF	-nad5	-trnH	-nad4	-nad4l	trnT	-trnP	nad6	cob	trnS2	-nad1	-trnL1	-rrnL	-	-	-	trnI	-trnQ	trnM	nad2	-trnC	trnW
34	NC_006075	Podura aquatica	cox1	trnL2	cox2	trnK	trnD	atp8	atp6	cox3	trnG	nad3	trnA	trnR	trnN	trnS1	trnE	-trnF	-nad5	-trnH	-nad4	-nad4l	trnT	-trnP	nad6	cob	trnS2	-nad1	-trnL1	-rrnL	-	-	-	trnI	-trnQ	trnM	nad2	-trnC	trnW
