# Supplementary material for: Phylomitogenomic analyses on collembolan higher taxa with enhanced taxon sampling and discussion on method selection
Source: PLoS One. 2020 Apr 13;15(4):e0230827. doi: 10.1371/journal.pone.0230827 (PMC7153868; doi:10.1371/journal.pone.0230827)
Supplement: S3 Table — (XLSX) [file pone.0230827.s003.xlsx]

## Sheet: topology test
Tree topology tests
13faa_13partition_topology_result
Hypotheses	logL	deltaL	bp-RELL	p-KH	p-SH	p-WKH	p-WSH	c-ELW	p-AU
A	-115132	3.899	0.2154 +	0.4187 +	0.7174 +	0.4187 +	0.7079 +	0.2148 +	0.4634 +
B	-115134	5.983	0.0995 +	0.4019 +	0.7018 +	0.4019 +	0.8446 +	0.1047 +	0.4541 +
C	-115134	5.983	0.1024 +	0.4019 +	0.7018 +	0.4019 +	0.8145 +	0.1048 +	0.4556 +
D	-115133	5.079	0.1855 +	0.4194 +	0.7372 +	0.4194 +	0.7501 +	0.1832 +	0.4661 +
E	-115137	9.132	0.0997 +	0.3238 +	0.6722 +	0.3238 +	0.6731 +	0.0970 +	0.3522 +
F	-115128	0	0.2859 +	0.5813 +	1.0000 +	0.5806 +	0.9061 +	0.2837 +	0.6175 +
G	-115148	19.683	0.0116 -	0.0989 +	0.4339 +	0.0989 +	0.3262 +	0.0118 -	0.0821 +
deltaL : logL difference from the maximal logl in the set.
bp-RELL : bootstrap proportion using RELL method (Kishino et al. 1990).
p-KH : p-value of one sided Kishino-Hasegawa test (1989).
p-SH : p-value of Shimodaira-Hasegawa test (2000).
p-WKH : p-value of weighted KH test.
p-WSH : p-value of weighted SH test.
c-ELW : Expected Likelihood Weight (Strimmer & Rambaut 2002).
p-AU : p-value of approximately unbiased (AU) test (Shimodaira, 2002).
Plus signs denote the 95% confidence sets.
Minus signs denote significant exclusion.
All tests performed 10000 resamplings using the RELL method.
13faa_PMSF_LG_topology_result
Hypotheses	logL	deltaL	bp-RELL	p-KH	p-SH	p-WKH	p-WSH	c-ELW	p-AU
A	-116549	0.001	0.0260 -	0.4960 +	0.7893 +	0.4940 +	0.7873 +	0.1521 +	0.6118 +
B	-116549	0	0.0847 +	0.4990 +	0.9969 +	0.4987 +	0.9967 +	0.1521 +	0.4753 +
C	-116549	0	0.1318 +	0.4969 +	0.9789 +	0.4947 +	0.9786 +	0.1521 +	0.4968 +
D	-116549	0	0.1717 +	0.4966 +	0.9914 +	0.4973 +	0.9917 +	0.1520 +	0.5093 +
E	-116549	0	0.2223 +	0.5013 +	1.0000 +	0.5013 +	0.7532 +	0.1525 +	0.5943 +
F	-116549	0	0.2579 +	0.4987 +	0.9959 +	0.4987 +	0.9959 +	0.1523 +	0.4533 +
G	-116565	15.686	0.1056 +	0.1189 +	0.1195 +	0.1187 +	0.1193 +	0.0869 +	0.1139 +
13faa_PMSF_mtART_topology_result
Hypotheses	logL	deltaL	bp-RELL	p-KH	p-SH	p-WKH	p-WSH	c-ELW	p-AU
A	-115436	0.071	0.0294 -	0.4994 +	0.8215 +	0.4956 +	0.9998 +	0.0978 +	0.5969 +
B	-115436	0.071	0.0674 +	0.4993 +	0.8221 +	0.4918 +	0.9878 +	0.0978 +	0.5967 +
C	-115436	0.069	0.0966 +	0.4985 +	0.7896 +	0.4985 +	0.8220 +	0.1009 +	0.5983 +
D	-115436	0.071	0.1126 +	0.4989 +	0.8246 +	0.4907 +	0.8672 +	0.0977 +	0.5991 +
E	-115436	0.071	0.1490 +	0.4994 +	0.8208 +	0.4925 +	0.9976 +	0.0978 +	0.5969 +
F	-115436	0	0.4700 +	0.5015 +	1.0000 +	0.5015 +	0.6282 +	0.4419 +	0.5674 +
G	-115447	10.756	0.0750 +	0.2339 +	0.3422 +	0.1782 +	0.2944 +	0.0660 +	0.1489 +
13fna_13partition_site1+2_topology_result
Hypotheses	logL	deltaL	bp-RELL	p-KH	p-SH	p-WKH	p-WSH	c-ELW	p-AU
A	-120821	0	0.0371 +	0.5044 +	1.0000 +	0.5036 +	0.9576 +	0.0936 +	0.6094 +
B	-120821	0	0.0749 +	0.4956 +	0.9465 +	0.4956 +	0.9462 +	0.0936 +	0.6112 +
C	-120823	1.74	0.2525 +	0.4067 +	0.6494 +	0.4066 +	0.6250 +	0.2246 +	0.4361 +
D	-120821	0	0.0890 +	0.4971 +	0.9350 +	0.4971 +	0.9349 +	0.0935 +	0.6089 +
E	-120822	1.179	0.3992 +	0.4664 +	0.5775 +	0.4664 +	0.5774 +	0.3800 +	0.4914 +
F	-120821	0	0.1214 +	0.4964 +	0.9858 +	0.4964 +	0.9859 +	0.0936 +	0.6080 +
G	-120827	5.979	0.0259 -	0.1259 +	0.5248 +	0.1259 +	0.3130 +	0.0211 -	0.1084 +
13fna_13partition_topology_result
Hypotheses	logL	deltaL	bp-RELL	p-KH	p-SH	p-WKH	p-WSH	c-ELW	p-AU
A	-243213	0	0.0696 +	0.4899 +	0.9182 +	0.4899 +	0.9138 +	0.1582 +	0.6860 +
B	-243216	3.499	0.2450 +	0.2922 +	0.6669 +	0.2920 +	0.5634 +	0.2091 +	0.3970 +
C	-243233	20.556	0.0345 -	0.0505 +	0.2224 +	0.0507 +	0.1163 +	0.0311 -	0.0707 +
D	-243213	0	0.1301 +	0.4998 +	1.0000 +	0.4998 +	0.9992 +	0.1581 +	0.8374 +
E	-243213	0	0.1714 +	0.5002 +	0.9996 +	0.5002 +	0.9997 +	0.1578 +	0.8063 +
F	-243213	0	0.2123 +	0.4990 +	0.9428 +	0.4927 +	0.9374 +	0.1578 +	0.7153 +
G	-243233	20.274	0.1371 +	0.1577 +	0.2475 +	0.1577 +	0.2346 +	0.1279 +	0.1782 +
15fna_13PCGs(site1+2)_2rrn(2partition)_topology_result
Hypotheses	logL	deltaL	bp-RELL	p-KH	p-SH	p-WKH	p-WSH	c-ELW	p-AU
A	-131345	0	0.0376 +	0.5012 +	1.0000 +	0.5012 +	0.9391 +	0.0923 +	0.6053 +
B	-131345	0	0.0715 +	0.4956 +	0.9816 +	0.4965 +	0.9810 +	0.0923 +	0.6053 +
C	-131347	2.123	0.2372 +	0.3886 +	0.6450 +	0.3887 +	0.6159 +	0.2121 +	0.4071 +
D	-131345	0	0.0906 +	0.4929 +	0.9179 +	0.4929 +	0.9175 +	0.0923 +	0.6062 +
E	-131346	1.023	0.4238 +	0.4696 +	0.5755 +	0.4696 +	0.5759 +	0.4018 +	0.5051 +
F	-131345	0	0.1193 +	0.4988 +	0.9863 +	0.4988 +	0.9862 +	0.0923 +	0.6062 +
G	-131351	6.499	0.0200 -	0.1185 +	0.5168 +	0.1185 +	0.2920 +	0.0170 -	0.1224 +
15fna_15partition_topology_result
Hypotheses	logL	deltaL	bp-RELL	p-KH	p-SH	p-WKH	p-WSH	c-ELW	p-AU
A	-274047	0	0.0640 +	0.4979 +	0.9997 +	0.4979 +	0.9987 +	0.1534 +	0.7600 +
B	-274049	2.155	0.3326 +	0.3651 +	0.7135 +	0.3653 +	0.6547 +	0.2841 +	0.4550 +
C	-274074	27.063	0.0126 -	0.0234 -	0.1093 +	0.0234 -	0.0498 -	0.0109 -	0.0303 -
D	-274047	0	0.1266 +	0.5042 +	1.0000 +	0.5042 +	1.0000 +	0.1534 +	0.7832 +
E	-274047	0	0.1606 +	0.4974 +	0.9216 +	0.4973 +	0.9189 +	0.1534 +	0.6428 +
F	-274047	0	0.2035 +	0.4958 +	0.9385 +	0.4958 +	0.9385 +	0.1531 +	0.6825 +
G	-274068	20.944	0.1001 +	0.1127 +	0.2135 +	0.1126 +	0.1914 +	0.0917 +	0.1308 +
13fna_CODON5_GHOST_GY_topology_result
Hypotheses	logL	deltaL	bp-RELL	p-KH	p-SH	p-WKH	p-WSH	c-ELW	p-AU
A	-230571	0.276	0.0005 -	0.4938 +	0.9024 +	0.4938 +	0.9942 +	0.0304 +	0.6641 +
B	-230571	0	0.0215 +	0.4775 +	0.9468 +	0.4775 +	0.9459 +	0.0683 +	0.6287 +
C	-230608	37.201	0.0003 -	0.0506 +	0.2408 +	0.0506 +	0.1774 +	0.0037 -	0.0752 +
D	-230571	0.276	0.0278 +	0.4934 +	0.9023 +	0.4934 +	0.9531 +	0.0304 +	0.6654 +
E	-230586	15.91	0.0131 +	0.3271 +	0.5062 +	0.3196 +	0.7732 +	0.0356 +	0.3566 +
F	-230585	14.537	0.0101 +	0.3286 +	0.5664 +	0.3162 +	0.8207 +	0.0256 +	0.3768 +
G	-230586	15.833	0.0017 -	0.1742 +	0.5441 +	0.0935 +	0.3887 +	0.0061 -	0.1351 +
13fna_GHOST_GTR_topology_result
Hypotheses	logL	deltaL	bp-RELL	p-KH	p-SH	p-WKH	p-WSH	c-ELW	p-AU
A	-245254	0	0.0086 -	0.5381 +	1.0000 +	0.5079 +	0.9788 +	0.0283 +	0.5611 +
B	-245257	2.324	0.0101 +	0.3777 +	0.8021 +	0.3777 +	0.9129 +	0.0288 +	0.4201 +
C	-245286	31.216	0.0014 -	0.1626 +	0.2922 +	0.0941 +	0.3602 +	0.0046 -	0.0988 +
D	-245255	0.241	0.0005 -	0.4923 +	0.8906 +	0.4161 +	0.9539 +	0.0198 +	0.5452 +
E	-245256	1.206	0.0154 +	0.4798 +	0.8019 +	0.3949 +	0.9040 +	0.0444 +	0.5061 +
F	-245255	0.239	0.0190 +	0.4921 +	0.8901 +	0.4921 +	0.9929 +	0.0198 +	0.5441 +
G	-245256	1.985	0.0181 +	0.4612 +	0.7470 +	0.4612 +	0.9822 +	0.0551 +	0.5160 +
15fna_GHOST_GTR_topology_result
Hypotheses	logL	deltaL	bp-RELL	p-KH	p-SH	p-WKH	p-WSH	c-ELW	p-AU
A	-276854	0	0.0000 -	0.5191 +	1.0000 +	0.5191 +	0.9976 +	0.0177 +	0.6440 +
B	-276857	3.884	0.0239 +	0.3123 +	0.7387 +	0.0329 -	0.1759 +	0.0281 +	0.4095 +
C	-276897	43.704	0.0002 -	0.0385 -	0.0842 +	0.0090 -	0.0375 -	0.0008 -	0.0182 -
D	-276854	0.006	0.0129 +	0.4793 +	0.9892 +	0.1635 +	0.7739 +	0.0176 +	0.6441 +
E	-276857	3.01	0.0198 +	0.4149 +	0.6798 +	0.4149 +	0.8371 +	0.0589 +	0.4824 +
F	-276854	0.007	0.0207 +	0.1664 +	0.9882 +	0.1664 +	0.7497 +	0.0176 +	0.6428 +
G	-276857	3.79	0.0200 +	0.4111 +	0.7628 +	0.3620 +	0.8802 +	0.0604 +	0.4982 +
13faa__GHOST_LG_topology_result
Hypotheses	logL	deltaL	bp-RELL	p-KH	p-SH	p-WKH	p-WSH	c-ELW	p-AU
A	-122056	0	0.0021 -	0.7007 +	1.0000 +	0.5105 +	0.9981 +	0.0322 +	0.7821 +
B	-122056	0.001	0.0186 +	0.2993 +	0.9953 +	0.2993 +	0.9173 +	0.0321 +	0.7822 +
C	-122069	13.185	0.0303 +	0.2335 +	0.5739 +	0.2335 +	0.6455 +	0.0283 +	0.3563 +
D	-122056	0.001	0.0458 +	0.4391 +	0.9454 +	0.4391 +	0.9203 +	0.0322 +	0.7820 +
E	-122066	10.517	0.0216 +	0.3540 +	0.6510 +	0.3540 +	0.8336 +	0.0297 +	0.4659 +
F	-122065	9.192	0.0558 +	0.3859 +	0.6096 +	0.3859 +	0.8281 +	0.0588 +	0.5258 +
G	-122079	23.483	0.0027 -	0.0835 +	0.3835 +	0.0833 +	0.3426 +	0.0070 -	0.1470 +
